# Supplementary material for: Crithidia fasciculata Shows Non-Pathogenic Behavior in Leishmania Co-Infection Related to Temperature Stress, In Vitro and In Vivo Infections, and Amphotericin B Susceptibility
Source: Microorganisms. 2025 Oct 10;13(10):2335. doi: 10.3390/microorganisms13102335 (PMC12566015; doi:10.3390/microorganisms13102335)
Supplement: Supplementary file 1 [file microorganisms-13-02335-s001.zip]

Archive with 1 entries (1 files):
- microorganisms-3823438-supplementary.pdf
